# Supplementary material for: Longitudinal Circulating Tumor DNA Analysis in Blood and Saliva for Prediction of Response to Osimertinib and Disease Progression in EGFR-Mutant Lung Adenocarcinoma
Source: Cancers (Basel). 2021 Jul 3;13(13):3342. doi: 10.3390/cancers13133342 (PMC8268167; doi:10.3390/cancers13133342)
Supplement: Supplementary file 1 [file cancers-13-03342-s001.zip]

Archive with 3 entries (3 files):
- Supplemental tables Kim et al Cancers.pdf
- Supplementary Figures_Kim et al.pdf
- Supplementary Table S7.pdf
